# Supplementary material for: Autism-Related Differences in Cortical Activation When Observing, Producing, and Imitating Communicative Gestures: An fNIRS Study
Source: Brain Sci. 2023 Sep 4;13(9):1284. doi: 10.3390/brainsci13091284 (PMC10527424; doi:10.3390/brainsci13091284)
Supplement: Supplementary file 1 [file brainsci-13-01284-s001.zip]

Archive with 1 entries (1 files):
- brainsci-2477265-supplementary.pdf
